# Supplementary material for: An external focus of attention enhances table tennis backhand stroke accuracy in low-skilled players
Source: PLoS One. 2022 Dec 1;17(12):e0274717. doi: 10.1371/journal.pone.0274717 (PMC9714895; doi:10.1371/journal.pone.0274717)
Supplement: S1 File — (XLSX) [file pone.0274717.s001.xlsx]

## Sheet: Arkusz2
Group	pretest backhand	performance backhand	post-test backhand	retention test backhand
G1	79	75	72	105
G1	63	62	76	92
G1	82	45	69	94
G1	69	74	64	80
G1	66	64	59	69
G1	67	62	81	76
G1	76	76	64	58
G1	56	70	92	56
G1	79	65	72	106
G1	74	71	61	79
G1	71	69	68	74
G1	68	58	87	92
G1	62	72	80	84
G1	89	73	92	98
G1	68	72	80	75
G1	73	72.3333	84	85.6667
G1	69.5	68.25	77.25	74
G2	55	79	78	58
G2	40	82	86	75
G2	61	32	51	103
G2	64	75	70	81
G2	98	92	103	113
G2	58	91	84	105
G2	98	117	97	112
G2	60	46	64	65
G2	67	77	79	88
G2	68	87	67	82
G2	59	69	78	81
G2	73	72	92	90
G2	70	69	73	94
G2	59	57	79	82
G2	64.5	63	76	88
G2	55	67	71.25	79.25
G2	62.5	53.5	60.5	92
G3	91	107	104	93
G3	65	83	56	86
G3	40	71	62	90
G3	75	100	94	97
G3	48	102	107	109
G3	91	89	108	107
G3	57	74	69	89
G3	67	96	76	98
G3	78	94	106	104
G3	72	89	97	108
G3	67	98	81	97
G3	69	101	102	86
G3	59	73	51	81
G3	59	66	72	74
G3	67	63	82	86
G3	61.6667	67.3333	68.3333	80.3333
G3	61.5	101	100.5	103
